# Supplementary material for: Pfs230 domain 12 is a potent malaria transmission–blocking vaccine candidate
Source: Sci Adv. 2025 Nov 7;11(45):eadw8216. doi: 10.1126/sciadv.adw8216 (PMC12594191; doi:10.1126/sciadv.adw8216)
Supplement: Supplementary file 2 — Data S1 [file sciadv.adw8216_data_s1.zip]

Archive with 1 entries (1 files):
- adw8216_data_s1.xlsx
