# Supplementary material for: Pfs230 domain 12 is a potent malaria transmission–blocking vaccine candidate
Source: Sci Adv. 2025 Nov 7;11(45):eadw8216. doi: 10.1126/sciadv.adw8216 (PMC12594191; doi:10.1126/sciadv.adw8216)
Supplement: Supplementary file 2 — Data S1 [file sciadv.adw8216_data_s1.zip › adw8216_data_s1.xlsx]

## Sheet: Raw SMFA data (Fig 3)
exp	sample	Complement	oocyst counts per mosquito																					Mean	TRA (%)*
107-2022	neg control	Y	19	15	18	43	12	5	24	35	3	9	14	11	10	27	32	10	5	19	24	19		17.7
	neg control	Y	16	11	30	34	9	72	21	22	22	16	16	29	35	34	28	8	6	18	24	36		24.35
	230CMB	Y	0	0	0	3	0	0	3	1	2	0	0	1	0	0	0	1	2	0	1	1		0.75	96.4328
	D1	Y	3	7	6	1	4	1	7	4	5	0	1	4	3	5	9	2	2	1	1	0		3.3	84.3044
	D5	Y	8	20	21	0	32	29	36	15	24	33	31	9	25	18	3	45	44	9	16	36		22.7	-7.96671
	D6	Y	28	28	15	25	39	9	11	28	31	17	29	20	21	17	20	15	34	18	25	25		22.75	-8.20452
	D8	Y	11	7	22	19	29	33	17	33	24	33	18	29	22	20	28	18	28	17	18	25		22.55	-7.25327
	D9	Y	40	8	15	35	24	30	42	9	64	19	23	30	37	26	30	36	23	42	29	31		29.65	-41.0226
	D10	Y	42	19	24	26	39	30	14	22	22	13	20	10	29	26	24	11	25	24	19	39		23.9	-13.6742
	D12	Y	1	2	0	0	1	1	2	2	1	0	1	0	1	0	1	2	3	0	0	0		0.9	95.7194
	D13	Y	20	9	8	15	6	11	18	12	23	13	20	18	23	11	15	13	15	12	11	6		13.95	33.6504
157-2022	neg control	Y	4	5	12	10	7	3	21	11	6	9	6	10	11	12	11	12	17	18	11	23		10.95
	230CMB	Y	0	0	0	0	0	0	0	0	0	0	0	0	0	0	0	0	0	0	0	0		0	100
	D1	Y	0	0	0	0	0	0	2	0	1	0	0	0	0	0	0	0	0	0	0	0		0.15	98.6301
	D5	Y	0	0	1	0	6	3	1	2	9	0	0	0	4	4	8	3	4	0	3	0		2.4	78.0822
	D12	Y	0	0	0	0	0	0	0	0	0	0	0	0	0	0	0	0	0	0	0	0		0	100
	neg control	N	11	13	6	13	10	6	14	6	11	10	15	12	2	10	2	9	4	3	10	1		8.4
	230CMB	N	1	4	1	6	2	3	0	6	7	11	6	8	0	0	12	0	9	0	3	3		4.1	51.1905
	D1	N	0	13	22	12	2	11	5	13	6	2	6	17	12	13	10	11	4	19	9	1		9.4	-11.9048
	D5	N	15	6	2	0	8	5	8	6	18	21	8	11	2	7	8	0						7.8125	6.99405
	D12	N	6	3	5	0	1	0	1	3	6	6	15	13	8	9	9	7	14	4	0	4		5.7	32.1429
032-2023	neg control	Y	0	3	1	16	29	21	9	24	16	17	18	14	31	22	15	18	0	32	17	3		15.3
	230CMB	Y	0	0	0	0	0	0	0	0	0	0	1	0	0	0	0	0	0	0	0	0		0.05	99.6732
	D1	Y	34	19	12	12	31	25	12	11	10	14	35	25	0	4	7	22	1	3	7	10		14.7	3.92157
	D5	Y	14	2	16	11	18	20	29	9	12	3	13	20	21	5	11	12	29	10	5	23		14.15	7.51634
	D6	Y	13	16	13	4	15	24	1	14	7	18	22	8	20	20	14	18	24	16	21	8		14.8	3.26797
	D8	Y	8	9	20	6	36	4	7	10	20	22	1	14	29	11	26	36	5	11	12	17		15.2	0.653595
	D9	Y	40	45	27	45	23	34	36	10	25	10	23	33	7	16	15	4	25	16	0	9		22.15	-44.7712
	D10	Y	14	9	23	13	25	20	35	11	14	10	19	21	20	20	18	10	12	5	25	10		16.7	-9.15033
	D12	Y	0	2	1	2	2	1	3	2	2	1	0	1	3	1	1	1	3	1	0	3		1.5	90.1961
	D13	Y	27	15	6	18	0	6	12	3	21	23	18	31	15	7	28	3	6	9	5	17		13.5	11.7647
	neg control	N	32	9	19	31	9	6	11	28	34	21	35	31	25	36	36	37	18	9	0	6		21.65
	230CMB	N	17	6	12	14	6	15	23	15	28	36	15	12	21	2	36	15	13	0	20	22		16.4	24.2494
	D1	N	26	3	29	12	22	2	36	5	12	16	34	14	33	9	8	21	46	33	35	21		20.85	3.69515
	D5	N	28	20	1	18	3	21	18	8	24	26	29	21	18	22	11	13	11	3	17	18		16.5	23.7875
	D12	N	22	28	10	29	40	16	25	24	18	22	17	19	11	15	10	16	9	9	14	25		18.95	12.4711
* TRA (%) = 100 - 100 x ([mean oocyst test sample]/[mean oocyst control sample])

## Sheet: Raw SMFA data (Fig S4)
exp	sample	dilution factor	Complement	oocyst counts per mosquito																					Mean	TRA (%)*
044-2025	neg control		Y	29	27	22	2	28	19	17	23	18	26	32	24	2	14	13	43	15	20	34	29		21.85
	neg control		Y	10	28	12	16	36	8	21	9	11	18	12	7	34	22	19	28	17	22	37	8		18.75
	pre-immune	18x	Y	22	2	12	48	26	28	15	34	16	5	26	28	23	11	18	12	11	17	6	12		18.6	8.37438
	230CMB	18x	Y	0	0	0	0	0	0	0	0	0	0	0	0	0	0	0	0	0	0	0	0		0	100
	230CMB	36x	Y	0	0	1	0	0	0	0	0	2	1	0	0	0	0	0	0	1	0	0	0		0.25	98.7685
	D12	18x	Y	0	2	0	0	0	0	1	1	0	2	2	0	0	0	1	1	0	0	1	1		0.6	97.0443
	D12	36x	Y	3	0	5	0	2	4	3	0	2	9	3	2	4	10	1	0	10	4	7	4		3.65	82.0197
046-2025	neg control		Y	27	17	25	23	22	30	15	35	29	7	14	13	26	31	29	12	53	30	60	38		26.8
	neg control		Y	35	42	36	0	37	51	52	6	23	16	36	27	15	23	39	25	14	11	18	23		26.45
	pre-immune	18x	Y	28	41	34	34	30	25	12	33	32	34	29	51	10	8	38	9	41	12	40	18		27.95	-4.97653
	230CMB	18x	Y	0	0	0	0	0	0	0	0	0	0	0	0	0	0	0	0	0	0	0	0		0	100
	230CMB	36x	Y	0	0	0	0	1	0	2	0	0	2	0	1	0	1	1	0	0	0	1	0		0.45	98.3099
	D12	18x	Y	0	1	0	0	0	0	1	0	0	0	0	0	0	0	0	0	0	0	0	0		0.1	99.6244
	D12	36x	Y	0	2	1	0	2	3	1	1	0	0	0	1	1	1	0	3	0	0	0	0		0.8	96.9953
070-2025	neg control		Y	18	26	6	14	44	23	20	24	28	19	31	14	36	22	18	28	11	21	24	0		21.35
	neg control		Y	4	7	26	21	3	10	14	43	15	24	35	38	34	13	27	9	15	41	46	7		21.6
	230CMB	36x	Y	2	0	1	3	0	0	1	0	0	0	1	0	1	0	1	0	1	2	0	2		0.75	96.5076
	230CMB	72x	Y	1	0	0	0	4	1	1	0	2	0	0	0	3	1	3	0	2	0	0	0		0.9	95.8091
	230CMB	144x	Y	1	4	2	5	6	0	0	0	3	0	2	6	0	0	3	0	4	4	0	7		2.35	89.057
	D12	36x	Y	0	0	0	0	0	0	0	0	2	0	4	0	4	0	2	1	0	0	2	5		1	95.3434
	D12	72x	Y	4	11	2	3	3	0	0	5	0	11	4	8	1	1	6	28	5	4	5	6		5.35	75.0873
	D12	144x	Y	29	28	12	16	13	28	14	13	32	7	21	23	4	18	4	11	21	18	8	9		16.45	23.3993
082-2025	neg control		Y	42	46	34	27	37	53	15	36	23	28	33	22	46	48	61	26	63	49	21			37.3684
	neg control		Y	62	18	49	28	56	38	61	15	32	68	59	76	63	37	53	56	39	79	11	53		47.65
	230CMB	72x	Y	0	4	4	3	0	2	8	6	4	2	1	17	3	0	5	14	4	0	1	13		4.55	89.2964
	230CMB	288x	Y	42	3	53	32	27	19	8	29	38	34	23	35	11	24	66	28	41	40	31	68		32.6	23.3107
	D12	72x	Y	22	19	6	11	20	18	0	14	14	35	13	20	5	24	16	7						15.25	64.1254
	D12	288x	Y	116	41	60	33	94	59	70	77	7	54	78	103	52	48	62	81	68					64.8824	-52.6313
089B-2025	neg control		Y	34	6	26	32	21	22	15	22	6	4	26	6	19	13	22	24	27	1	23	14		18.15
	neg control		Y	16	21	8	12	5	13	26	28	13	34	28	26	22	27	21	20	25	33	21			21
	230CMB	144x	Y	4	3	4	15	17	0	8	18	6	4	1	3	6	0	6	18	5	7	4	7		6.8	65.2618
	230CMB	288x	Y	31	7	12	32	16	4	10	18	22	16	4	3	17	28	2	8	3	13	0	23		13.45	31.2899
	D12	144x	Y	11	3	11	6	0	18	8	15	9	29	1	3	2	16	13	22	21	2	0	23		10.65	45.5939
	D12	288x	Y	26	29	20	39	4	34	38	32	40	1	4	41	26	35	42	5	22	30	45			27	-37.931
* TRA (%) = 100 - 100 x ([mean oocyst test sample]/[mean oocyst control sample])

## Sheet: Raw DMFA data (Fig 4)
exp	sample	Complement	oocyst counts per mosquito
BF04	FCS	Y	33	82	105	0	0	65	112	101	131	117	89	20	125	102	100	171	94	128	95	69	132	65	101
	Pre-Immune	Y	164	78	67	153	161	119	122	153	80	90	87	45	0	43	0	79	0	101	173	86	130	67	91	77	79	100	114	0	142	112	73	154	0	115	104
	230CMB	Y	5	13	18	17	6	4	7	8	3	7	6	9	3	14	3	3	0	0	10	0	15	19	38	33	6	2	5	3	30	3	11	78	0	0
	D5	Y	144	126	105	155	36	84	0	128	104	132	89	68	47	91	74	113	94	96	91	117	126	151	101	72	93	65	128	103	60	124	129	92	130	142	95	139	110	71	131	66	70
	D12	Y	19	1	0	18	0	2	2	2	0	17	0	5	0	0	4	7	15	6	6	24	0	1	7	19	22	11	18	41	28	20	1	6	0	1
BF05	FCS	Y	162	24	86	56	78	0	58	0	37	94	12	1	187	60	52	0	129	23	81	57	70	172	6	112
	Pre-Immune	Y	35	81	92	73	35	40	144	90	94	21	178	111	7	134	38	127	47	56	74	176	6	103	100	1	137	64	141	199	101	60	96	98	95	172	165	108	116	147	91	86	51	53
	230CMB	Y	2	49	4	37	26	28	30	1	27	11	30	5	3	41	12	26	9	0	5	4	7	0	0	0	62	11	32	20	2	18	16	2	40	15	2	8	8
	D5	Y	40	32	0	25	75	41	37	0	112	80	108	37	119	3	75
	D12	Y	0	0	0	0	0	0	0	0	0	0	2	7	0	0	0	0	0	0	0	0	0	0	1	0	4	0	0	0	0	0	1	0	0	0	7
BF08	FCS	Y	27	0	0	73	33	88	68	88	62	95	35	87	86	84	28	72	62	0	10	37	2	52	154	30	17	79	84	33	0	2	30	3
	Pre-Immune	Y	113	72	89	0	78	114	39	56	69	137	69	46	26	34	24	73	85	19	4	90	51	79	29	0	75	0	74	2	74	0	44	51	148	166	35	1	34	177	86	22	73	28	72	79
	230CMB	Y	6	25	35	37	32	68	44	39	26	20	6	19	45	40	61	61	3	14	11	15	1	21	43	0	8	64	17	7	51	18	6	17	33	11	2	17	3	28	1	0	3	42	46	36	2	53	50
	D5	Y	24	26	28	54	14	37	75	91	83	1	0	58	44	65	62	17	20	0	65	73	51	2	56	6	56	77	119	11	81	64	90	106	96	116	21	11	90	85	53	20	24	6	125	54	30	49	75
	D12	Y	6	40	3	3	0	1	4	3	0	2	0	2	0	4	0	0	0	0	1	3	0	0	2	1	1	2	1	1	0	2	1	60	1	0	0	2	0	0	0	1	3	0	1	1	0	10	5
* TRA (%) = 100 - 100 x ([mean oocyst test sample]/[mean oocyst control sample])
** TBA (%) = 100 - 100 x ([percentage infected mosquitoes test sample]/[percentage infected mosquitoes control sample])
[truncated: 7 more columns]
